# Supplementary material for: Plant Architectural Structure and Leaf Trait Responses to Environmental Change: A Meta-Analysis
Source: Plants (Basel). 2025 Jun 4;14(11):1717. doi: 10.3390/plants14111717 (PMC12157246; doi:10.3390/plants14111717)
Supplement: Supplementary file 1 [file plants-14-01717-s001.zip]

Archive with 3 entries (3 files):
- Supplementary S1 Comparative Table of Chinese Soil Classification System and International Soil Classification System.pdf
- Supplementary S2 Literature used in the study.pdf
- Supplementary S3  List of species.pdf
